# Supplementary material for: Enzyme-activating B-cell receptors boost antigen presentation to pathogenic T cells in gluten-sensitive autoimmunity
Source: Nat Commun. 2025 Mar 10;16:2387. doi: 10.1038/s41467-025-57564-5 (PMC11894174; doi:10.1038/s41467-025-57564-5)
Supplement: Supplementary file 4 — Source data [file 41467_2025_57564_MOESM4_ESM.xlsx]

## Sheet: Fig 1a
Figure 1a
		TG2-treated gluten			TG3-treated gluten			Native gluten
	TCL535.3	6.25846	6.30129	6.35359	4.21251	4.07261	4.46454	1.02581	0.991029	1.81762
	TCL491.1.1	3.91663	3.79828	3.65766	3.36043	3.50116	3.4792	0.823493	0.633647	0.847584
	TCL678.3	2.20381	2.07314	1.92051	1.91648	1.85369	2.25324	0.996825	0.948406	1.15377

## Sheet: Fig 1b
Figure 1b
	Experiment 1 (shown)
	33mer (µM)	Deamidated		Native		Native + TG2		Native + TG3
	10		11109.7	5826.91	5441.37	12579.4	12657.9	9733.33	8624.19
	3.33333		10669.9	1369.23	1293	9197.81	10533.1	3797.62	4181.48
	1.11111		6299.73	179.908	179.908	5017.73	5749.77	883.532	750.313
	0.37037		1283.48	56.4348	46.9386	1388.29	1350.17	103.92	94.4222
	0.123457		274.915	37.4426	37.4426	198.907	170.409	27.9468	18.4513
	0.0411523		56.4348	37.4426	27.9468	46.9386	37.4426	27.9468	27.9468
	0.0137174		56.4348	65.9313	75.4281	46.9386	56.4348	37.4426	46.9386
	Experiment 2 (not shown)
	33mer (µM)	Deamidated		Native		Native + TG2		Native + TG3
	25	24897.7	18172.3	18308.5	19926	13251.7	15550.3	13370.9	15414.1
	8.33333	21662.7	20692.2	18121.3	20709.2	19687.7	20470.9	19636.6	18853.4
	2.77778	26362	22275.7	16708.1	15958.9	22514	20096.3	20062.2	19466.3
	0.925926	25408.5	23280.2	8978.15	9846.49	21543.5	21032.7	18581	18461.8
	0.308642	20947.6	20079.3	3308.4	2729.51	17082.7	18495.8	10425.4	11174.5
	0.102881	13388	13881.7	924.721	890.669	10527.5	10544.6	3665.95	4295.92
	0.0342935	4449.16	5079.13	533.117	482.038	2678.43	3035.98	941.748	907.695
	Summary (EC50 ratio)
	TG2	TG3	No enzyme
	0.571258	0.190419	0.0495973
	0.910209	0.217264	0.0859965

## Sheet: Fig 1c
Figure 1c
	Experiment 1 (shown)
	34mer (µM)	Deamidated		Native		Native + TG2		Native + TG3
	10	5366.84	5260.53	2496.56	1945.7	4999.6	5018.93	3801.23	3366.34
	3.33333	3559.63	3830.23	496.072	447.751	2921.79	3192.39	2177.65	2438.58
	1.11111	1781.41	2061.67	186.817	138.496	1626.79	1288.54	988.947	1056.6
	0.37037	1037.27	998.611	128.831	138.496	554.057	573.385	283.459	283.459
	0.123457	244.802	293.123	138.496	148.16	196.481	167.488	128.831	99.8387
	0.0411523	128.831	119.167	138.496	138.496	128.831	148.16	119.167	119.167
	0.0137174	128.831	109.503	196.481	138.496	157.824	138.496	128.831	109.503
	Experiment 2 (not shown)
	34mer (µM)	Deamidated		Native		Native + TG2		Native + D-TG3
	25	17094.2	15218.2	7288.11	9249.32	13825.5	14621.3	11523.2	12063.2
	8.33333	14166.6	13726	5284.26	5724.82	13058.1	14607.1	12688.6	12631.7
	2.77778	12233.8	13640.7	2043.99	2342.44	13484.4	11480.6	12347.5	12162.7
	0.925926	9519.34	10272.6	352.801	480.706	8396.62	8709.28	7501.28	7899.21
	0.308642	5639.55	5781.67	168.049	196.472	4502.62	3593.07	4246.81	3649.91
	0.102881	2754.58	2868.27	196.472	196.472	978.115	1063.39	1390.25	1532.37
	0.0342935	551.764	594.399	224.895	224.895	239.107	253.319	281.742	324.377
	Summary (EC50 ratio)
	TG2	TG3	No enzyme
	0.648785	0.539048	0.0288187
	0.697206	0.356453	0.11201

## Sheet: Fig 1e
Figure 1e
	34mer (µM)	DH63-B02		679-14-E06		693-2-F02
	25	748.639	927.118	2037.36	2560.26	577.689	889.927
	6.25	184.1	236.056	1343.95	1888.12	191.522	273.173
	1.5625	13.4458	28.2818	897.364	1209.91	6.02806	35.7
	0.390625	20.8637	6.02806	592.55	733.77	13.4458
	0.0976562	57.9558	50.537	236.056	280.597	28.2818	65.3747

## Sheet: Fig 1f
Figure 1f
	34mer (µM)	DH63-B02		679-14-E06		693-2-F02
	100	2268.83	2253.89	533.108	570.258	451.391	488.533
	25	1850.82	1664.38	117.312	109.892	109.892	102.472
	6.25	882.489	837.866	28.2818	28.2818	28.2818	6.02806
	1.5625	280.597	317.719	35.7	28.2818	87.6325	28.2818
	0.390625	57.9558	95.052	43.1184	87.6325	50.537	50.537

## Sheet: Fig 2a
Figure 2a
	Experiment 1 (shown)
	34mer (µM)	Deamidated		Native		Native + TG3		DH63-B01		DH63-A01		DH51-A03		DH63-A02		DH51-A04		DH44-A06		DH44-A10		DH51-C01		DH44-A02		DH51-B07
	10	15469.3	13192.8	7349.79		12509.8		12748.3		12824.2		10395.9		12054.5		10710.3		11772.7		7382.31		9918.97		9496.19		10265.9
	3.33333	11675.1	11848.6	2645.06		7696.69		7837.61		11469.1		9550.39		10222.5		8227.87		6319.95		8498.88		5615.33		5669.53		4997.42
	1.11111	9496.19	8347.11	346.892		2666.74		3317.16		3826.66		3295.48		6460.88		2688.42		2959.43		6048.94		2157.24		1864.55		1636.9
	0.37037	5225.07	3458.09	151.764		433.615		585.381		715.465		639.583		2243.96		466.136		498.657		2178.92		314.371		314.371		260.169
	0.123457	1506.81	1051.52	130.084		140.924		162.605		130.084		130.084		303.53		140.924		119.243		401.094		119.243		108.403		119.243
	0.0411523	173.445	184.286	140.924		140.924		119.243		130.084		119.243		130.084		108.403		119.243		97.5625		108.403		97.5625		216.807
	Experiment 2 (not shown)
	34mer (µM)	Deamidated		Native		Native + TG3		DH63-B01		DH63-A01		DH51-A03		DH63-A02		DH51-A04		DH44-A06		DH44-A10		DH51-C01		DH44-A02		DH51-B07
	10	13788.6	11786.7	7693.24		10750.9		10282.8		13101.4		8440.22		11079.6		12005.8		11179.2		9047.77		9894.35		10621.4		10850.5
	3.33333	9804.71	11318.6	2753.19		6776.94		6766.98		9744.95		7962.15		9924.22		7743.04		8788.81		8141.43		7115.57		6766.98		6916.38
	1.11111	5820.8	6786.9	372.809		2912.55		2912.55		3659.53		3310.94		6219.19		2663.56		2663.56		5860.64		2394.64		2424.52		2444.44
	0.37037	3042.03	3161.54	173.614		591.924		681.562		840.918		512.246		2275.12		402.688		512.246		2175.53		452.487		442.528		422.608
	0.123457	502.286	960.435	183.574		173.614		183.574		781.16		143.735		352.89		143.735		153.694		422.608		143.735		143.735		133.775
	0.0411523	143.735	193.533	183.574		173.614		183.574		173.614		163.654		163.654		173.614		163.654		153.694		163.654		143.735		163.654
	Experiment 3 (not shown)
	34mer (µM)	Deamidated		Native		Native + TG3		DH63-B01		DH63-A01		DH51-A03		DH63-A02		DH51-A04		DH44-A06		DH44-A10		DH51-C01		DH44-A02		DH51-B07
	10	9833.89	9143.84	3332.5		6707.9		7298.18		8786.35		7472.77		8345.72		8071.36		8004.85		6167.51		7447.83		6500.06		7888.46
	3.33333	6915.75	7198.42	1545.04		3282.62		3980.98		5527.34		4380.04		8378.97		5128.28		4446.55		4737.53		4055.8		2891.87		3573.6
	1.11111	4064.12	4313.53	406.05		1262.37		1395.39		2168.57		1869.28		4928.75		1802.77		1752.88		2758.85		1561.67		846.681		1079.47
	0.37037	1752.88	1727.94	364.481		364.481		381.109		647.15		497.502		2201.83		522.443		455.933		1087.78		422.678		356.168		389.423
	0.123457	580.64	613.895	406.05		372.795		297.971		372.795		389.423		572.326		356.168		347.854		397.737		347.854		347.854		372.795
	0.0411523	364.481	372.795	381.109		389.423		364.481		372.795		381.109		381.109		356.168		314.599		356.168		356.168		372.795		372.795
	Experiment 4 (not shown)
	34mer (µM)	DH44-A10	DH63-A02	Native + TG3	Native	Deamidated
	10	7036.61	6990.66	7045.8	6209.57	7973.93
	3.33333	6577.14	6016.59	3333.29	2901.38	6117.67
	1.11111	2818.68	2827.87	1238.1	1026.75	3985.73
	0.37037	1091.07	999.18	447.816	429.437	2386.78
	0.123457	383.49	365.112	383.49	346.733	622.415
	0.0411523	392.68	374.301	328.354	319.165	355.922
	Experiment 5 (not shown)
	34mer (µM)	DH44-A10		DH63-A02		Native + TG3		Native		Deamidated
	10	8457.05		10316.7		8048.85	9137.4	7649.71		11604.8
	3.33333	5771.95		6660.94		3622.05	3984.9	2243.21		8348.2
	1.11111	2333.92		2696.77		791.797	918.795	492.443		4003.04
	0.37037	510.586		528.729		238.447	238.447	229.375		1372.36
	0.123457	238.447		256.589		229.375	220.304	220.304		301.946
	0.0411523	247.518		265.661		229.375	229.375	211.233		229.375
	Summary (EC50 ratio)
	DH63-A01	DH44-A06	DH51-A03	DH51-C01	DH63-B02	DH51-A04	DH44-A02	DH51-B07	DH44-A10	DH63-A02
	1.38369	0.892724	1.1383	0.785002	1.0154	0.875539	0.79398	0.798064	2.74792	2.97072
	1.55251	1.13044	1.30057	0.776354	1.30194	1.01362	0.663552	0.573191	3.15094	3.41381
	2.11532	1.55017	1.70689	1.33145	1.13256	1.63751	0.576801	0.822351	3.08606	7.47944
									3.31932	3.26024
									3.67706	4.36693

## Sheet: Fig 2b
Figure 2b
	mAb:TG3 ratio	DH44-A10		DH63-A02
	4	3.32614	3.18396	3.85584	5.38564
	2	3.31932	3.67706	3.26024	4.36693
	1	2.87334	3.47603	2.33277	3.34983
	0.5	2.30235	2.92357	2.43455	2.19629
	0.25		1.74142		1.56326

## Sheet: Fig 2c
Figure 2c
	Uncropped gel image
	Dotted line indicates area included in the figure

## Sheet: Fig 4b
Figure 4b
	Uncropped western blot image
	Dotted line indicates area included in the figure

## Sheet: Fig 4d
Figure 4d
		Cleaved		Uncleaved
	DH63-A01	0.021601	0.107678	0.057992	0.056444
	DH63-B02	0.002564	0.032201	0.049193	0.060472
	DH44-A10	0.170544	0.204191	0.08454	0.026538
	DH63-A02	0.205324	0.134988	0.066262	0.021398

[truncated: 7 more sheets: Fig 4e, Fig 4g, Fig 4h, Supplementary Fig 1, Supplementary Fig 4a-c, Supplementary Fig 4d-f, Supplementary Fig 5]
